# Supplementary material for: Preclinical Evaluation of a Novel Series of Polyfluorinated Thalidomide Analogs in Drug-Resistant Multiple Myeloma
Source: Biomolecules. 2024 Jun 19;14(6):725. doi: 10.3390/biom14060725 (PMC11201495; doi:10.3390/biom14060725)
Supplement: Supplementary file 1 [file biomolecules-14-00725-s001.zip]

Archive with 1 entries (1 files):
- biomolecules-3026091-supplementary.pdf
